# Supplementary material for: Barriers to and facilitators of implementing obstructive sleep apnea screening in stroke patients: a scoping review protocol
Source: Front Neurol. 2025 Oct 16;16:1690372. doi: 10.3389/fneur.2025.1690372 (PMC12571605; doi:10.3389/fneur.2025.1690372)
Supplement: Supplementary file 1 [file Data_Sheet_1.ZIP]

Archive with 4 entries (3 files):
- Additional file/
- Additional file/Additional file 1.docx
- Additional file/Additional file 2.docx
- Additional file/Additional file 3.docx
